# Supplementary material for: Impediment to Symbiosis Establishment between Giant Clams and Symbiodinium Algae Due to Sterilization of Seawater
Source: PLoS One. 2013 Apr 16;8(4):e61156. doi: 10.1371/journal.pone.0061156 (PMC3628887; doi:10.1371/journal.pone.0061156)
Supplement: Table S1 — Ozone density of UV and non UV treated seawater: Ozone density was measured for UV treated and non UV treated seawater with an Eutech C105 O-zone Colorimeter (http://www.eutechinst.com/pdt-type-colorimeters-C401.html). In the hatchery, seawater was poured into a tank after UV treatment and also into another tank without UV treatment on 15 November 2009. One day later, the ozone density of these seawater samples was measured. In the laboratory, seawater was filtered through 0.2 µm and 20 µm filters, and a half of each of the filtered seawater was UV treated and another half non UV treated on 27 January 2010. One day later the ozone density of the four samples, (0.2- or 20-µm filtered)×(UV− or non treated), was measured. (XLS) [file pone.0061156.s001.xls]

## Sheet: Table S1
Table S1 Ozone density of UV and non UV treated seawater
Sampling site of seawater	Filtration (μm)	Ozone density (ppm)
		UV treated seawater	Non treated seawater
Ishigaki Branch, Okinawa Prefectural Fisheries and Ocean Research Center	10	0.03	0.03
Ishigaki Tropical Station, Seikai National Fisheries Research Institute	0.2	0.01	0.01
	20	0.01	0
