# Supplementary material for: Impediment to Symbiosis Establishment between Giant Clams and Symbiodinium Algae Due to Sterilization of Seawater
Source: PLoS One. 2013 Apr 16;8(4):e61156. doi: 10.1371/journal.pone.0061156 (PMC3628887; doi:10.1371/journal.pone.0061156)
Supplement: Table S2 — Bacterial densities for filtered seawater: Bacterial density was estimated for the seawater that was sampled from the sea surface near SNFRI. On 02 May 2009 sampled seawater was divided into 3 groups. One of the groups was UV treated, another autoclaved, and the last one not treated. Aliquots of each group were spread onto 3 agarose plates, and the bacterial colonies thereon were counted 3 days later to estimate the bacterial density (see [24] for the detailed procedure). On 24 January and 4 December 2010 seawater was again sampled and divided into 7 groups, each of which then was filtered through 1 of 7 filters (0.2, 0.7, 1.6, 3, 5, 11, or 20 µm). For each of the 7 filtered seawaters the bacterial density was estimated again. (XLS) [file pone.0061156.s002.xls]

## Sheet: Table S2
Table S2 Bacterial densities in filtered seawater
Filtration (μm)	Bacterial density (Mean±SD CFU)
	24 January 2010	4 December 2010
0.2	0.00±0.00	0.00±0.00
0.7	19.00±8.72	0.00±0.00
1.6	186.67±32.15	0.00±0.00
3	173.33±37.86	80.00±80.00
5	130.00±72.11	133.33±46.19
11	200.00±30.00	53.33±92.38
20	246.67±47.26	80.00±0.00
CFU: colony forming units / ml
