# Supplementary material for: Impediment to Symbiosis Establishment between Giant Clams and Symbiodinium Algae Due to Sterilization of Seawater
Source: PLoS One. 2013 Apr 16;8(4):e61156. doi: 10.1371/journal.pone.0061156 (PMC3628887; doi:10.1371/journal.pone.0061156)
Supplement: Table S3 — Particle suspension density: The weight of particulates in seawater was measured for 7 fractions (0.2 to 0.7, 0.7 to 1.6, 1.6 to 3, 3 to 5, 5 to 11, 11 to 20, and >20 µm) 3 times: 11 May 2009, 19 May 2010, and 29 November 2010. On each day seawater was sampled and filtered in the order of 20, 11, 5, 3, 1.6, 0.7, and 0.2 µm filter. The filters used were dried at 60°C for 24 hours and the increase of dry weight of each filter was divided by the volume of seawater passing through the filter to calculate the particle suspension density. (XLS) [file pone.0061156.s003.xls]

## Sheet: Table S3
Table S3 Particle suspension density in filtered seawater
Fraction (μm)	Composition
	11 May 2009	19 May 2009	29 November 2010
0.2 - 0.7	0.136364	0.101447	0.097468
0.7 - 1.6	0.182117	0.252805	0.262825
1.6 - 3.0	0.0537296	0.0831599	0.205718
3.0 - 5.0	0.232226	0.172773	0.134388
5.0 - 11.0	0.153987	0.0977751	0.121904
11.0 - 20.0	0.116356	0.104661	0.0814029
20.0 -	0.125222	0.0829481	0.0962937
Total density (mg/ml)	0.0843836	0.0750373	0.103849
Total density denotes the total weight (mg) of particulates in 1ml seawater trapped by a 0.2 μm filter.
Composition denotes the percentage of the weight in each fraction of filtered seawater.
