# Supplementary material for: Impediment to Symbiosis Establishment between Giant Clams and Symbiodinium Algae Due to Sterilization of Seawater
Source: PLoS One. 2013 Apr 16;8(4):e61156. doi: 10.1371/journal.pone.0061156 (PMC3628887; doi:10.1371/journal.pone.0061156)
Supplement: Table S4 — Mean symbiosis rates for unsterilized and sterilized seawater. (XLS) [file pone.0061156.s004.xls]

## Sheet: Table S4
Table S4 Mean symbiosis rates for unsterilized and sterilized seawater
	Species	Unsterilized seawater	Sterilized seawater
Hatchery observations	Tridacna crocea	2.9% (11)	0.0% (6)
	Tridacna maxima	2.7% (2)	0.8% (6)
	Tridacna squamosa	11.4% (10)	0.8% (5)
	Tridacna derasa	12.2% (15)	0.6% (6)
UV treatment experiment	Tridacna crocea	7.5% (21)	0.0% (21)
Filtration autoclave experiments: Run 1	Tridacna crocea	1.0% (18)	0.0% (24)
Filtration autoclave experiments: Run 2	Tridacna crocea	11.4% (6)	1.0% (12)
Filtration autoclave experiments: Run 3	Tridacna crocea	9.3% (6)	0.0% (12)
Feeding experiments: Run 1	Tridacna crocea	2.5% (24)	0.1% (24)
Feeding experiments: Run 2	Tridacna crocea	13.0% (20)	0.2% (20)
Total		7.2% (133)	0.2% (136)
Unsterilized seawater was not sterilized with UV treatment, autoclave or 0.2-μm filtration.
Sterilized seawater was sterilized with at least one of the treatments.
The number of replications (i.e. hatchery tanks and rearing bottles) is shown in parenthesis.
