# Supplementary material for: Impediment to Symbiosis Establishment between Giant Clams and Symbiodinium Algae Due to Sterilization of Seawater
Source: PLoS One. 2013 Apr 16;8(4):e61156. doi: 10.1371/journal.pone.0061156 (PMC3628887; doi:10.1371/journal.pone.0061156)
Supplement: Table S5 — Mean survival rates for unsterilized and sterilized seawater. (XLS) [file pone.0061156.s005.xls]

## Sheet: Table S5
Table S5 Mean survival rates for unsterilized and sterilized seawater
	Species	Unsterilized seawater	Sterilized seawater
UV treatment experiment	Tridacna crocea	26.7% (21)	4.7% (21)
Filtration autoclave experiments: Run 1	Tridacna crocea	15.9% (18)	10.4% (24)
Filtration autoclave experiments: Run 2	Tridacna crocea	76.9% (6)	55.2% (12)
Filtration autoclave experiments: Run 3	Tridacna crocea	22.2% (6)	21.7% (12)
Monoculture experiments	Tridacna crocea	47.1% (5)	12.5% (10)
	Tridacna maxima	59.2% (5)	3.5% (5)
Feeding experiments: Run 1	Tridacna crocea	20.9% (24)	1.8% (24)
Feeding experiments: Run 2	Tridacna crocea	72.1% (20)	31.9% (20)
Total		37.3% (105)	16.4% (128)
Unsterilized seawater was not sterilized with UV treatment, autoclave or 0.2-μm filtration.
Sterilized seawater was sterilized with at least one of the treatments.
The number of replications (i.e. rearing bottles) is shown in parenthesis.
Survival rates during t days were calibrated as a value per 14 days as follows: (survival rate per 14 days) = (survival rate per t days) ^ (14 / t)
